# Supplementary material for: Examining long-term natural vegetation dynamics in the Aral Sea Basin applying the linear spectral mixture model
Source: PeerJ. 2021 Mar 2;9:e10747. doi: 10.7717/peerj.10747 (PMC7934649; doi:10.7717/peerj.10747)
Supplement: Supplemental Information 1 [file peerj-09-10747-s001.csv]

Year	2000	2001	2002	2003	2004	2005	2006	2007	2008	2009	2010	2011	2012	2013	2014	2015	2016	2017	2018
Total population (thousand)	35650.7	36129.4	36593.6	37070	37531	38026.1	38496.6	39029.1	39641.7	40334.1	41070.5	42445.2	43150	43874.2	44683.3	45530.6	46397.6	47249.9	48099.1
Total GDP (billion)	25.957	27.215	28.356	29.861	32.171	34.12	36.478	39.822	43.337	46.372	49.769	53.73	57.657	62.389	66.656	71.306	75.606	79.26	83.417
Cultivated land area (km?)	96609.5	116247.7	125381.6	110132.7	135481.7	152016.4	140582.5	121952.6	103829.3	121574.4	129584.9	105401.3	143555.4	152925.5	168503.5	152146.5	141573.8	128498	135019.7
